# Supplementary material for: CCNE1 Gene Amplification Might Be Associated with Lymph Node Metastasis of Gastric Cancer
Source: Genes (Basel). 2025 May 22;16(6):617. doi: 10.3390/genes16060617 (PMC12191482; doi:10.3390/genes16060617)
Supplement: Supplementary file 1 [file genes-16-00617-s001.zip]

Archive with 1 entries (1 files):
- genes-3634918-supplementary.pptx
